# Supplementary material for: Effect of multiple micronutrient supplementation during pregnancy on maternal and birth outcomes
Source: BMC Public Health. 2011 Apr 13;11(Suppl 3):S19. doi: 10.1186/1471-2458-11-S3-S19 (PMC3231892; doi:10.1186/1471-2458-11-S3-S19)
Supplement: Additional File 1 — Excel Database of Extracted Data [file 1471-2458-11-S3-S19-S1.xlsx]

## Sheet: rules
Rules for estimating effectiveness value
Rule 0 There must be a total of 50? events (whether mortality, or severe morbidity or morbidity) before we consider we have any data on this outcome suitable for inclusion in the calculation. (Should be in Table 2 and can contribute to expert opinion)
Rule 1 If you have no evidence on effect on cause specific mortality but you do have evidence of effect on all-cause mortality Then translate all-cause into cause-specific, adjust level of quality assessment (see below)
Rule for adjustment for all-cause to cause-specific mortality data If we have evidence on all-cause mortality this needs to be translated into cause-specific and then it is used in the three rules below. But assessment of the quality of evidence is dropped one level before it is applied, e.g., good all-cause mortality becomes moderate cause-specific. High=>moderate, Moderate=>poor; Poor=> Very Po…
Rule 2 If there is high or moderate evidence of reduction in cause-specific mortality effect, Then use the mortality effect Issues for Rule 2 What is the comparison arm and does this reflect practice/conditions in the settings we are interested in? Do we deal with this? We should at least note the comparison group and we will have a more conservative estimate of effectiveness.
Rule 3 If there is low quality of evidence (or very low quality) of evidence of reduction in cause-specific mortality And there is high or moderate quality of evidence of serious morbidity effect (in the same direction) Then use the smaller of the two effects Issues for 3 What is the comparison arm and does this reflect practice/conditions in the settings we are interested in? This implies you ha…
Rule 4 If there is low (or very low quality) of evidence of a reduction in cause-specific mortality And if there is low (or very low quality) evidence of serious morbidity reduction And if there is high or moderate evidence of mild morbidity reduction Then take the smallest of the three effects Issues for 4 Usually these would be treatment studies where one compares deaths rates among treatment a…
Rule 5 And if there are high quality data on most serious morbidity Then use this value as the estimate
Rule 6 If there are moderate or low or very low quality data on serious morbidity And high or moderate quality data on mild/moderate morbidity Then take the smaller of the two effects If there is no evidence for mortality or serious morbidity (i.e. data on < 50 events)
Rule 7 If there are high, moderate, or low quality data on mild/moderate morbidity Then use the value of the most severe value as the estimate Issues for Rules 5, 6 and 7 We may want to have an adjustment that is applied to this for the best estimate. This would be based on an analysis of the table 2 findings for all of the interventions If there is not sufficient evidence on mortality, serious m…
Expert process If you do not have evidence that meets the conditions of rules 0-7 above, And there is a clear and obvious clinic benefit, Then use expert judgment of effectiveness based on the following guidance To generate expert opinion: Use a wide group of “appropriate” experts (worked in multiple settings, developing country experience, public health experience, epidemiological expertise, etc…
For Table 2 For meta analysis for values in Table 2 (one for each category of studies) 1. Run a meta analysis 2. Check for heterogeneity 3. If there is heterogeneity, look to see what explains it (visual inspection, stratified analysis and meta regression). 4. As last resort, do a random effects model For plausibility bounds When there is a direct estimate of cause-specific mortality, take the st…

## Sheet: webtable 1
	STUDY IDENTIFIERS AND CONTEXT										STUDY DESIGN AND LIMITATIONS														INTERVENTION						OUTCOME EFFECTS							SUMMARY
												RCT (HIGH SCORE)			If cluster RCT		ALL FOLLOW UP STUDIES (RCT cRCT or Cohort)	QUASI EXPERIMENTAL (MODERATE) OBSERVATIONAL (LOW)				BEFORE/AFTER DESIGN (LOW TO VERY LOW)
	INTERVENTION study code	Author	Year of publication	Journal ref	Years of study	Country	Place in country	Urban, rural, mixed or unclear	Baseline/control mortality rate	Setting	Study design - randomised?	Allocation concealed? (adequate randomization)	Assessment blinded?	Intent to treat analysis?	Cluster RCT redults adjusted for clustering?	If cluster RCT are there more than 12 units for analysis? (specify number)	Minimal loss to follow up? (more than 20% is serious limitation)	Is cohort or nested case control study?	If quasi experimental are there more than 12 units for analysis? (specify number)	Adjustment for confounding?	Reverse causality is not a serious issue?	Not before/after design? (if so then always low or very low)	In Cochrane?	Reason for exclusion from Cochrane?	Target population for the intervention (age, case defn)	Intervention definition	Other intervention at the same time	Coverage of the intervention (comment on quality)	Was the intervention delivered through the routine health system?	Comparison group (eg routine care and what this involved)	Outcome definition (eg deaths under five, deaths to 28 days, morbidity)	Intervention/endline numerator	Intervention/endline denominator	Control/baseline numerator	Control/basleine denominator	Effect on outcome (intervention compared to control gp) % reduction	Rate Ratio CI	EFFICACY OR EFFECTIVENESS?	OVERALL STUDY LIMITATIONS?	Comments
	Multiple micronutrients versus iron-folate only
	MATERNAL ANEMIA
		Christian et al.	2003	J Nutr 133: 3492 - 3498	December 1998 to the end of April 2001	Nepal	South eastern plains district of Sarlahi	Rural	Not given	Community	Double blind cluster randomised controlled trial	Yes, adequate	Yes, double-blind. The participants, providers and assessors were blinded to the drug regimens	Yes	Cluster RCT, but results not adjusted for clustering	426 communities were randomised	< 5%						Yes		All women of reproductive age group	The intervention group comprised of folic acid 400 µg, iron 60 mg as ferrous fumerate, vitamin A, 30 mg of zinc as zinc sulphate plus vitamin D 10 µg, vitamin E 10 mg, vitamin B1 1.6 mg, vitamin B2 1.8 mg, niacin 20 mg, vitamin B6 2.2 mg, vitamin B12 2.6 µg, vitamin C 100 mg, vitamin K 65 µg, copper 2 mg and magnesium 100 mg.	None	Not mentioned	Yes	The comparison group was folic acid 400 µg, iron 60 mg as ferrous sulphate and 1000 µg vitamin A	Maternal anemia	69	183	38	136	Risk Ratio = 1.35	95% CI: 0.97 - 1.87	Efficacy	None in particular
		Ramakrishnan et al.	2004	J Nutr 134: 898 - 903	1997 - 2000	Mexico	Near the city of Cuernavaca in Morelos, Mexico	Semirural	Not given	Community	Yes, randomized	Yes, adequate	The participants, providers and the outcome assessors were blinded to the treatment assignment	Yes	Not a cluster RCT		217/873 original randomised pregnancies were lost to follow up (more than 20%)						Yes		Pregnant women who were less than 13 weeks' gestation, were not receiving multiple-micronutrient supplementation and who agreed to participate in the study	The intervention group received multiple micronutrient tablets that included the following vitamins and minerals: iron 60 mg as ferrous sulphate, folic acid 215 µg, vitamin A 2150 IU, vitamin D3 309 IU, vitamin E 5.73 IU, thiamin 0.93 mg, riboflavin 1.87 mg, niacin 15.5 mg, vitamin B6 1.94 mg, vitamin B12 2.04 µg, vitamin C 66.5 mg, zinc 12.9 mg, magnesium 252 mg from recruitment 6 days a week un…	None	Not mentioned	No	The controls were given iron only tablets with 60 mg of iron as iron sulphate from recruitment 6 days a week until delivery	Maternal anemia	68	142	63	148	RR = 1.12	95% CI: 0.87 - 1.44	Efficacy	High loss to follow-up; the study had inadequate power to detect a reduction of 50% in LBW, IUGR, intrauterine stunting (IUS) and prematurity
		Osrin et al.	2005	Lancet; 365: 955-62	2002 - 2004	Nepal	Dhanusha district in the southern plains. Janakpur is the district municipality.	Mixed (urban population forms 11% of the district)	NMR = 39/1000 livebirths, PMR = 47/1000 births, hospital-based figures for LBW: 27% (an underestimate), LBW: 40% in a southern rural population	Antenatal clinic at Janakpur zonal hospital	Double-blind, randomised controlled trial	Unclear	Double-blind trial	Yes	Not a cluster RCT		Less than 5%						Yes		Pregnant women up to 20 completed weeks of gestation attending a designated antenatal clinic at Janakpur zonal hospital.	The intervention group received multiple micronutrient tablets containing vitamin A 800 µg, vitamin E 10 mg, vitamin D 5 µg, B1 1.4 mg, B2 1.4 ng, niacin 18 mg, B6 1.9 mg, B12 2.6 µg, folic acid 400 µg, vitamin C 70 mg, iron 30 mg, zinc 15 mg, copper 2 mg, selenium 65 µg, and iodine 150 µg.	There were 2 prespecified deviations from the protocol: if a participant's enrolment blood haemoglobin concentration was less than 70 g/L, she was given an extra 60 mg of iron daily, anthelmintic treatment, and her haemoglobin was rechecked after 1 month; and if a participant described night blindness at any time, she was given 2000 µg of vitamin A daily and referred for medical follow up.	Not mentioned	No	The controls received iron 60 mg and folic acid 400 µg	Maternal anemia	133	533	148	517	RR = 0.87	95% CI: 0.71 - 1.07	Effectiveness	None in particular
		Zeng et al.	2008	BMJ; 337: a2001	August 2002 to February 2006	China	Two poor counties in Shaanxi Province of north west China	Rural	Low birth rate = 13%, women with severe anemia (Hb < 110 g/L) in the third trimester = 57%	Community-based	Yes, cluster randomized trial	Allocation concealment not an issue	Double-blind: participants, caregivers and outcome assessors were blinded to the treatment assignment	Yes	Yes	531 clusters	Attrition: 18.7% in multiple micronutrient group, 18.2% in iron-folic acid group						No	Later study	Pregnant women less than 28 weeks of gestation	The multiple micronutrient supplement consisted of 30 mg iron, 400 µg folate, 15.0 mg zinc, 2.0 mg copper, 65.0 µg selenium, 150 µg iodine, 800 µg vitamin A, 1.4 mg vitamin B1, 1.4 mg vitamin B2, 1.9 mg vitamin B6, 2.6 µg vitamin B12, 5.0 µg vitamin D, 70 mg vitamin C, 10 mg vitamin E, and 18.0 mg niacin	None	1	No	The comparison group received 60 mg iron and 400 µg folic acid	Maternal anemia	81	188	87	193	RR = 0.96	95% CI: 0.77 - 1.20	Effectiveness	Low power of the study to detect changes in the prevalence of low birth weight, preterm delivery, and perinatal mortality
	SMALL-FOR-GESTATIONAL AGE
		Ramakrishnan et al.	2003	Am J Clin Nutr 77: 720-5	1997 - 2000	Mexico	Near the city of Cuernavaca in Morelos, Mexico	Semirural	Not given	Community	Yes, randomized	Yes, adequate	The participants, providers and the outcome assessors were blinded to the treatment assignment	Yes	Not a cluster RCT		217/873 original randomised pregnancies were lost to follow up (more than 20%)						Yes		Pregnant women who were less than 13 weeks' gestation, were not receiving multiple-micronutrient supplementation and who agreed to participate in the study	The intervention group received multiple micronutrient tablets that included the following vitamins and minerals: iron 60 mg as ferrous sulphate, folic acid 215 µg, vitamin A 2150 IU, vitamin D3 309 IU, vitamin E 5.73 IU, thiamin 0.93 mg, riboflavin 1.87 mg, niacin 15.5 mg, vitamin B6 1.94 mg, vitamin B12 2.04 µg, vitamin C 66.5 mg, zinc 12.9 mg, magnesium 252 mg from recruitment 6 days a week un…	None	Not mentioned	No	The controls were given iron only tablets with 60 mg of iron as iron sulphate from recruitment 6 days a week until delivery	Small-for-gestational age	32	317	37	314	Risk Ratio = 0.86	95% CI: 0.55 - 1.34	Efficacy	High loss to follow-up; the study had inadequate power to detect a reduction of 50% in LBW, IUGR, intrauterine stunting (IUS) and prematurity
		Christian et al.	2003	BMJ 326: 571	December 1998 to the end of April 2001	Nepal	South eastern plains district of Sarlahi	Rural	Not given	Community	Double blind cluster randomised controlled trial	Yes, adequate	Yes, double-blind. The participants, providers and assessors were blinded to the drug regimens	Yes	Cluster RCT, but results not adjusted for clustering	426 communities were randomised	< 5%						Yes		All women of reproductive age group	The intervention group comprised of folic acid 400 µg, iron 60 mg as ferrous fumerate, vitamin A, 30 mg of zinc as zinc sulphate plus vitamin D 10 µg, vitamin E 10 mg, vitamin B1 1.6 mg, vitamin B2 1.8 mg, niacin 20 mg, vitamin B6 2.2 mg, vitamin B12 2.6 µg, vitamin C 100 mg, vitamin K 65 µg, copper 2 mg and magnesium 100 mg.	None	Not mentioned	Yes	The comparison group was folic acid 400 µg, iron 60 mg as ferrous sulphate and 1000 µg vitamin A	Small-for-gestational age	379	704	327	633	Risk Ratio = 1.04	95% CI: 0.94 - 1.15	Efficacy	None in particular
		Friis et al.	2004	Am J Clin Nutr 80: 178-84	1996-1997	Zimbabwe	Mbare residential area of Harare	Urban	Not given	Women presenting for antenatal care at the Edith Oppermann Maternity Hospital (EOMH)	Simple block randomization	Yes, adequate	Double-blind trial: the study participants and the providers were blinded but blinding of investigators is unclear	Yes	Not a cluster RCT		More than 20%						Yes		Pregnant women between 22 and 36 wk of gestation registering for antenatal care at the hospital (only HIV-uninfected women considered in our analysis)	The intervention group received multiple micronutrient supplementation of vitamin A 3000 mcg RE, beta carotene 3.5 mg, thiamine 1.5 mg, riboflavin 1.6 mg, B6 2.2 mg, B12 4 mcg, niacin 17 mg, C 80 mg, D 10 mcg, E 10 mg, zinc 15 mg, copper 1.2 mcg and selenium 65 mcg from the day of enrolment until delivery. Supplementation with iron and folic acid was part of routine antenatal care and was therefo…	None	Not mentioned	Yes	The control group received placebo. Supplementation with iron and folic acid was part of routine antenatal care.	Small-for-gestational age	29	325	37	334	Risk Ratio = 0.81	95% CI: 0.51 - 1.28	Effectiveness	High loss to follow-up; compliance data obtained for only one-half of the women so did not permit assessment of a dose-response relationship.
		Kaestel et al.	2005	European Journal of Clinical Nutrition 59: 1081 - 1089	January 2001 to October 2002	Guinea-Bissau	Bissau, the capital	Semiurban	Not given	Health centres	Yes, randomized	Yes, adequate	Double masked trial: participants and outcome assessors were blinded to the treatment assignment	Yes	Not a cluster RCT		10% - 20%						Yes		All women < 37 weeks pregnant attending antenatal care as well as women identified through Bandim Health Project's monthly surveillance at their homes	The intervention group consisted of two arms: 1. Multimicronutrient tablet containing one RDA of 15 micronutrients and 2. Multimicronutrients containing two RDA of 15 micronutrients except for iron which was kept at one RDA.	None - see comments	The study sample covered 87% of the total number of registered deliveries in the study area	No	The comparison group received the conventional prenatal iron-folic acid supplement	Small-for-gestational age	24	279	33	291	Risk Ratio = 0.76	95% CI: 0.46 - 1.25	Efficacy	A relatively high proportion of women for whom the valid birthweight data was not obtained. These women were primarily those delivering at home or having stillbirths. However, the proportion of women giving birth at home did not differ between groups	All women received an impregnated bed net at inclusion and were provided weekly anti-malarial prophylaxis with chloroquine phosphate (300 mg base) throughout pregnancy. Women with more than 10 parasites per 200 leucocytes at inclusion were also offered anti-malarial treatment with chloroquine. Women with severe anaemia (haemoglobin < 70 g/l) received 60 mg iron per day in addition to their respec…
		Osrin et al.	2005	Lancet; 365: 955-62	2002 - 2004	Nepal	Dhanusha district in the southern plains. Janakpur is the district municipality.	Mixed (urban population forms 11% of the district)	NMR = 39/1000 livebirths, PMR = 47/1000 births, hospital-based figures for LBW: 27% (an underestimate), LBW: 40% in a southern rural population	Antenatal clinic at Janakpur zonal hospital	Double-blind, randomised controlled trial	Unclear	Double-blind trial	Yes	Not a cluster RCT		Less than 5%						Yes		Pregnant women up to 20 completed weeks of gestation attending a designated antenatal clinic at Janakpur zonal hospital.	The intervention group received multiple micronutrient tablets containing vitamin A 800 µg, vitamin E 10 mg, vitamin D 5 µg, B1 1.4 mg, B2 1.4 ng, niacin 18 mg, B6 1.9 mg, B12 2.6 µg, folic acid 400 µg, vitamin C 70 mg, iron 30 mg, zinc 15 mg, copper 2 mg, selenium 65 µg, and iodine 150 µg.	There were 2 prespecified deviations from the protocol: if a participant's enrolment blood haemoglobin concentration was less than 70 g/L, she was given an extra 60 mg of iron daily, anthelmintic treatment, and her haemoglobin was rechecked after 1 month; and if a participant described night blindness at any time, she was given 2000 µg of vitamin A daily and referred for medical follow up.	Not mentioned	No	The controls received iron 60 mg and folic acid 400 µg	Small-for-gestational age	42	480	55	483	Risk Ratio = 0.77	95% CI: 0.52 - 1.13	Effectiveness	None in particular
		Gupta et al.	2007	Arch Pediatr Adolesc Med. 161: 58-64	May 1, 2002 to April 30, 2003	India	East Delhi	Mixed (urban and rural)	Incidence of LBW is more than 30%.	Tertiary care hospital	Yes, randomized	Yes, adequate	Double-blind: the caregiver and the subject were blinded regarding the content of the tablet being given	Yes	Not a cluster RCT		0.27						No	Later study	Singleton women of any gravidity between 24 to 32 weeks gestation, BMI of less than 18.5 and/or hemoglobin of 7 - 9 g/dL. Only women residing within 5 km of the hospital and planning to deliver in the hospital or in the neighbourhood were enrolled	The intervention group received micronutrient supplements consisting of Vitamin A concentrated in 2500 IU, Vitamin B1 1 mg, Vitamin B2 1.5 mg, Vitamin B6 1 mg, Vitamin B12 1microg, Vitamin C 50 mg, Vitamin D3 200 IU, Vitamin E 7.5 mg, Calcium Pentothenate 5 mg, Folic acid 0.15 mg, Nicotinamide 20 mg, Biotin 30 microg, Zinc 15 mg, Potassium Iodide 0.15 mg, Ferrous Fumarate 10 mg, Magnesium Oxide 1…	None	Not mentioned	Yes	The comparison group was given placebo tablet consisting of calcium with chocolate flavor and color. All women received 60 mg/day iron and 500 µg/day folic acid.	Small-for-gestational age	23	74	37	72	RR = 0.60	95% CI: 0.40 - 0.90	Effectiveness	Large loss to follow-up, limited power of the study to detect small changes in birth size and lack of data on late neonatal morbidity and perinatal mortality. Certain women delivered at home plus the dietary intake of the study subjects was not evaluated. Besides, the supplementation was only during the last trimester of pregnancy.
		Fawzi et al.	2007	N Engl J Med 356: 1423-31	Recruitment between August 2001 and July 2004	Tanzania	Dar es Salaam	Not clear	LBW rate: 13% in the general population	Antenatal clinics	Yes, randomized	Yes, probably done	Participants, care givers and outcome assessors were blinded to the treatment assignment	Yes	Not a cluster RCT		Exclusion (0.47%) and attrition (5.4%) was reported						No	Later study	Pregnant women attending antenatal clinics and being negative for HIV infection, planning to stay in the city until delivery and for 1 year thereafter, and an estimated gestational age between 12 and 27 weeks, according to the LMP	Multivitamin supplement from enrollment until 6 weeks after delivery. The supplement included 20 mg of vitamin B1, 20 mg of vitamin B2, 25 mg of vitamin B6, 100 mg of niacin, 50 µg of vitamin B12, 500 mg of vitamin C, 30 mg of vitamin E, and 0.8 mg of folic acid. All women received 60 mg of elemental iron and 0.25 mg folic acid, and were also given malaria prophylaxis in the form of sulfadoxine-p…	None	Not mentioned	Yes	The comparison group received a placebo from the time of enrollment until 6 weeks after delivery. All women received 60 mg of elemental iron and 0.25 mg folic acid, and were also given malaria prophylaxis in the form of sulfadoxine-pyrimethamine tablets at 20 and 30 weeks of gestation	Small-for-gestational age	407	3804	523	3846	RR = 0.79	95% CI: 0.70 - 0.89	Effectiveness	The study results may not be generalizable to population of women for whom prenatal care is less available.
		Zagre et al.	2007	Food and Nutrition Bulletin; 28(3): 317-327	Recruitment between January 2004 and March 2005	Niger	Mayahi District, north of the administrative region of Maradi	Rural	Not mentioned	17 Integrated Health Centers and 78 villages of Mayahi District	Cluster-randomized trial	Allocation concealment not an issue	Double-blind trial: participants, caregivers and outcome assessors blinded to the treatment assignment	Yes	Not mentioned	Not mentioned	Attrition: 18%						No	Later study	Women residing in target villages and experiencing amenorrhea for less than 12 weeks. Women with night blindness and/or signs of severe anemia were excluded	Micronutrient group received vitamin A 800 µg, D 200 IU, E 10 mg, C 70 mg, B1 1.4 mg, B2 1.4 mg, B3 18 mg, B6 1.9 mg, B12 2.6 mg, folic acid 400 µg, iron 30 mg, zinc 15 mg, copper 2 mg, selenium 65 µg, iodine 150 µg	None	Not mentioned	No	The control group received iron and folic acid	Small-for-gestational age	95	1039	104	937	RR = 0.82	95% CI: 0.63 - 1.07	Effectiveness	The external validity of the study is limited to a context where effective prenatal care is provided
		Tofail et al.	2008	Am J Clin Nutr; 87: 704-11	Not mentioned	Bangladesh	Matlab, a poor rural subdistrict in the east central plain of Bangladesh	Rural	Not mentioned	Community-based	Yes, randomized	Yes, probably done	Double blind	Not mentioned	Not a cluster RCT		5 - 10%						No	Later study	All pregnant women within 6 - 8 weeks of conception	The intervention group received multiple micronutrient containing vitamin A 800 mcg, D 200 IU, E 10 mcg, C 70 mg, B1 1.4 mg, B2 1.4 mg, niacin 18 mg, B6 1.9 mg, B12 2.6 mg, folic acid 400 mcg, iron 30 mg, zinc 15 mg, copper 2 mg, selenium 65 mcg and iodine 150 mcg.	Food supplementation	1	No	The comparison group comprised of two arms: Fe 60 mg + 400 mcg folate and Fe 30 mg + 400 mcg folate	Small-for-gestational age	86	901	96	910	RR = 0.90	95% CI: 0.69 - 1.17	Effectiveness	There was food supplementation also going on in this study
		Roberfroid et al.	2008	Am J Clin Nutr; 88: 1330-40	March 2004 to October 2006	Burkina Faso	Hounde health district (southwest of Burkina Faso)	Rural	In Burkina Faso, it is estimated that 19% of all live births in 1999 - 2005 were LBW; the incidence of LBW in term infants was ≈ 17% at the District Hospital in 2000 - 2001	Community-based	Yes, factorial randomized	Yes, adequate	Double-blind	Yes	Not a cluster RCT		Attrition: 9.4% and 10.3% in intervention and placebo groups respectively						No	Later study	Every woman of childbearing age identified through a community-based census that became pregnant	The multiple micronutrient tablet was composed of the following: vitamin A 800 µg, D 200 IU, E 10 mg, B1 1.4 mg, B2 1.4 mg, niacin 18 mg, folic acid 400 µg, vitamin B6 1.9 mg, B12 2.6 µg, C 70 mg, zinc 15 mg, iron 30 mg, copper 2 mg, selenium 65 µg and iodine 150 µg daily until 3 months after delivery. It contained less iron than iron and folic acid supplement (IFA) because vitamin C, vitamin A, …	Participants were also randomly assigned to receive either the malaria chemoprophylaxis recommended by health authorities (300 mg chloroquine/wk) or intermittent preventive treatment (1500 mg sulfadoxine and 75 mg pyrimethamine once in the second and third trimester)	1	No	The control group received 60 mg iron and 400 µg folic acid	Small-for-gestational age	194	518	213	512	RR = 0.83	95% CI: 0.65 - 1.06	Efficacy	15% missing data at birth despite the very tight follow-up system. However, a validity check by multiple imputations of missing data confirmed that the results of this study were robust	In case of maternal illness, appropriate treatments were provided according to national guidelines. Severely anemic women (Hb < 70 g/L, without dyspnea) received ferrous sulphate (200 mg) + folic acid (0.25 mg) twice daily, for 3 mo, regardless of their allocation group. All participants also received 400 mg albendazole in the second and third trimesters. If malaria occurred despite chemoprophyla…
		Zeng et al.	2008	BMJ; 337: a2001	August 2002 to February 2006	China	Two poor counties in Shaanxi Province of north west China	Rural	Low birth rate = 13%, women with severe anemia (Hb < 110 g/L) in the third trimester = 57%	Community-based	Yes, cluster randomized trial	Allocation concealment not an issue	Double-blind: participants, caregivers and outcome assessors were blinded to the treatment assignment	Yes	Yes	531 clusters	Attrition: 18.7% in multiple micronutrient group, 18.2% in iron-folic acid group						No	Later study	Pregnant women less than 28 weeks of gestation	The multiple micronutrient supplement consisted of 30 mg iron, 400 µg folate, 15.0 mg zinc, 2.0 mg copper, 65.0 µg selenium, 150 µg iodine, 800 µg vitamin A, 1.4 mg vitamin B1, 1.4 mg vitamin B2, 1.9 mg vitamin B6, 2.6 µg vitamin B12, 5.0 µg vitamin D, 70 mg vitamin C, 10 mg vitamin E, and 18.0 mg niacin	None	1	No	The comparison group received 60 mg iron and 400 µg folic acid	Small-for-gestational age	238	1408	278	1471	RR = 0.89	95% CI: 0.75 - 1.05	Effectiveness	Low power of the study to detect changes in the prevalence of low birth weight, preterm delivery, and perinatal mortality
		SUMMIT	2008	Lancet 371: 215-27	Enrolment between July 1, 2001, and April 1, 2004	Indonesia	Island of Lombok, Nusa Tenggara Barat Province	Mixed	IMR = 89/1000 livebirths, MMR = 400 - 890 per 100 000 livebirths, wasting (BMI < 18.5) and anaemia (Hb < 110 g/L) for women of reproductive age group was 15% and 29%, respectively	Village health centres and community health centers	Cluster-randomized trial	Yes, allocation concealment not an issue since a cRCT	Double-blind	Yes	Yes, results adjusted for clustering	262 clusters	5.7% attrition in intervention vs. 5.5% in the control group						No	Later study	Pregnant women of any gestational age assessed by physical exam and reported LMP	Multiple micronutrient consisting of iron 30 mg, folic acid 400 µg, vitamin A 800 µg, D 200 IU, E 10 mg, C 70 mg, B1 1.4 mg, B6 1.9 mg, B12 2.6 µg, zinc 15 mg, copper 2 mg, selenium 65 µg, iodine 150 µg and niacin 18 mg throughout pregnancy until 90 days post partum	None	1	No	The placebo group received iron 30 mg and folic acid 400 µg throughout pregnancy until 90 days post partum	Small-for-gestational age	643	6492	630	6177	RR = 0.97	95% CI: 0.88 - 1.08	Effectiveness	Can not disaggregate the effects of prepartum vs. post-partum MMN consumption and also can not see the difference in outcomes among women enrolled in the first/second trimester vs. the last trimester. The effect on birth weight may be underestimated because of the high proportion of educated women and deliveries at a birthing center in this study
		Sunawang et al.		In press	May 2001 through August 2003	Indonesia	Indramayu District in the West Java Province	Unclear	Not mentioned	Community-based: two sub-districts of the Indramayu District	Yes, cluster randomized trial	Allocation concealment not an issue	Single-blind design	Not mentioned	Not mentioned	80 clusters	Attrition: 11%						No	Later study	All pregnant women identified through intensive surveillance in the clusters	The MMN supplements contained the recommended daily allowance of 15 micronutrients according to the UNICEF/UNU/WHO recommended formula, including 30 mg of ferrous fumarate from the time of enrollment at 12-20 weeks gestation and continued up to 30 days postpartum	None	1	No	The comparison group received 60 mg elemental iron as ferrous sulphate and 0.25 mg folic acid from the time of enrollment at 12-20 weeks gestation and continued up to 30 days postpartum	Small-for-gestational age	65	692	72	676	RR = 0.87	95% CI: 0.63 - 1.20	Efficacy	The rate of LBW in the population of this study was lower than that found in other Indonesian studies, and therefore the calculated sample size was inadequate to detect significant differences. There was an absence of a placebo control group. The study was not powered to detect the impact of MMN supplement in reducing fetal loss and neonatal death compared to iron folic acid
		Bhutta et al.	2009	Food and Nutrition Bulletin	Not mentioned	Pakistan	Urban population (Bilal Colony, Karachi) and villages of Kot Diji district (rural Sindh)	Urban and rural	Prevalence of LBW ranging from 18-40%. Iron deficiency anemia = 65%	Community-based	Yes, randomized	Not an issue since cluster randomized trial	Double blind	Not mentioned	Yes	28 clusters (16 rural and 12 urban)	Attrition: 16.53%						Yes	Later study	Women of reproductive age group who became pregnant or those with confirmed pregnancy < 16 weeks	The intervention group received UNIMMAP formulation consisting of 30 mg iron, 400 µg folic acid, 800 µg retinol, 200 IU vitamin D, 10 mg vitamin E, 70 mg ascorbic acid, 1.4 mg vitamin B1, 18 mg niacin, 1.9 mg vitamin B6, 2.6 µg vitamin B12, 15 mg zinc, 2 mg copper, 65 µg selenium, and 150 µg iodine	None	1	No	The control group received only iron 60 mg and folic acid 400 µg	Small-for-gestational age	32	372	52	456	RR = 0.75	95% CI: 0.50 - 1.15	Effectiveness	None mentioned
	NEONATAL MORTALITY
		Christian P, et al.	2003	Am J Clin Nutr 2003; 78: 1194-1202	December 1998 to the end of April 2001	Nepal	South eastern plains district of Sarlahi	Rural	Not given	Community	Double blind cluster randomised controlled trial	Yes, adequate	Yes, double-blind. The participants, providers and assessors were blinded to the drug regimens	Yes	Cluster RCT, but results not adjusted for clustering	426 communities were randomised	< 5%						Yes		All women of reproductive age group	The intervention group comprised of folic acid 400 µg, iron 60 mg as ferrous fumerate, vitamin A, 30 mg of zinc as zinc sulphate plus vitamin D 10 µg, vitamin E 10 mg, vitamin B1 1.6 mg, vitamin B2 1.8 mg, niacin 20 mg, vitamin B6 2.2 mg, vitamin B12 2.6 µg, vitamin C 100 mg, vitamin K 65 µg, copper 2 mg and magnesium 100 mg.	None	Not mentioned	Yes	The comparison group was folic acid 400 µg, iron 60 mg as ferrous sulphate and 1000 µg vitamin A	Neonatal mortality	47	870	28	772	Risk Ratio = 1.49	95% CI: 0.94 - 2.35	Efficacy	None in particular
		Kaestel, P et al. (Guinea-Bissau)	2005	European Journal of Clinical Nutrition 59: 1081 - 1089	January 2001 to October 2002	Guinea-Bissau	Bissau, the capital	Semiurban	Not given	Health centres	Yes, randomized	Yes, adequate	Double masked trial: participants and outcome assessors were blinded to the treatment assignment	Yes	Not a cluster RCT		10% - 20%						Yes		All women < 37 weeks pregnant attending antenatal care as well as women identified through Bandim Health Project's monthly surveillance at their homes	The intervention group consisted of two arms: 1. Multimicronutrient tablet containing one RDA of 15 micronutrients and 2. Multimicronutrients containing two RDA of 15 micronutrients except for iron which was kept at one RDA.	None - see comments	The study sample covered 87% of the total number of registered deliveries in the study area	No	The comparison group received the conventional prenatal iron-folic acid supplement	Neonatal mortality	50	1067	22	519	Risk Ratio = 1.18	95% CI: 0.66 - 2.11	Efficacy	A relatively high proportion of women for whom the valid birthweight data was not obtained. These women were primarily those delivering at home or having stillbirths. However, the proportion of women giving birth at home did not differ between groups	All women received an impregnated bed net at inclusion and were provided weekly anti-malarial prophylaxis with chloroquine phosphate (300 mg base) throughout pregnancy. Women with more than 10 parasites per 200 leucocytes at inclusion were also offered anti-malarial treatment with chloroquine. Women with severe anaemia (haemoglobin < 70 g/l) received 60 mg iron per day in addition to their respec…
		Osrin D, et al.	2005	Lancet; 365: 955-62	2002 - 2004	Nepal	Dhanusha district in the southern plains. Janakpur is the district municipality.	Mixed (urban population forms 11% of the district)	NMR = 39/1000 livebirths, PMR = 47/1000 births, hospital-based figures for LBW: 27% (an underestimate), LBW: 40% in a southern rural population	Antenatal clinic at Janakpur zonal hospital	Double-blind, randomised controlled trial	Unclear	Double-blind trial	Yes	Not a cluster RCT		Less than 5%						Yes		Pregnant women up to 20 completed weeks of gestation attending a designated antenatal clinic at Janakpur zonal hospital.	The intervention group received multiple micronutrient tablets containing vitamin A 800 µg, vitamin E 10 mg, vitamin D 5 µg, B1 1.4 mg, B2 1.4 ng, niacin 18 mg, B6 1.9 mg, B12 2.6 µg, folic acid 400 µg, vitamin C 70 mg, iron 30 mg, zinc 15 mg, copper 2 mg, selenium 65 µg, and iodine 150 µg.	There were 2 prespecified deviations from the protocol: if a participant's enrolment blood haemoglobin concentration was less than 70 g/L, she was given an extra 60 mg of iron daily, anthelmintic treatment, and her haemoglobin was rechecked after 1 month; and if a participant described night blindness at any time, she was given 2000 µg of vitamin A daily and referred for medical follow up.	Not mentioned	No	The controls received iron 60 mg and folic acid 400 µg	Neonatal mortality	17	571	11	568	Risk Ratio = 1.54	95% CI: 0.73 - 3.25	Effectiveness	None in particular
		SUMMIT	2008	Lancet 371: 215-27	Enrolment between July 1, 2001, and April 1, 2004	Indonesia	Island of Lombok, Nusa Tenggara Barat Province	Mixed	IMR = 89/1000 livebirths, MMR = 400 - 890 per 100 000 livebirths, wasting (BMI < 18.5) and anaemia (Hb < 110 g/L) for women of reproductive age group was 15% and 29%, respectively	Village health centres and community health centers	Cluster-randomized trial	Yes, allocation concealment not an issue since a cRCT	Double-blind	Yes	Yes, results adjusted for clustering	262 clusters	5.7% attrition in intervention vs. 5.5% in the control group						No	Later study	Pregnant women of any gestational age assessed by physical exam and reported LMP	Multiple micronutrient consisting of iron 30 mg, folic acid 400 µg, vitamin A 800 µg, D 200 IU, E 10 mg, C 70 mg, B1 1.4 mg, B6 1.9 mg, B12 2.6 µg, zinc 15 mg, copper 2 mg, selenium 65 µg, iodine 150 µg and niacin 18 mg throughout pregnancy until 90 days post partum	None	1	No	The placebo group received iron 30 mg and folic acid 400 µg throughout pregnancy until 90 days post partum	Neonatal mortality	325	14169	353	13862	RR = 0.90	95% CI: 0.76 - 1.07	Effectiveness	Can not disaggregate the effects of prepartum vs. post-partum MMN consumption and also can not see the difference in outcomes among women enrolled in the first/second trimester vs. the last trimester. The effect on birth weight may be underestimated because of the high proportion of educated women and deliveries at a birthing center in this study
		Zeng L, et al.	2008	BMJ; 337: a2001	August 2002 to February 2006	China	Two poor counties in Shaanxi Province of north west China	Rural	Low birth rate = 13%, women with severe anemia (Hb < 110 g/L) in the third trimester = 57%	Community-based	Yes, cluster randomized trial	Allocation concealment not an issue	Double-blind: participants, caregivers and outcome assessors were blinded to the treatment assignment	Yes	Yes	531 clusters	Attrition: 18.7% in multiple micronutrient group, 18.2% in iron-folic acid group						No	Later study	Pregnant women less than 28 weeks of gestation	The multiple micronutrient supplement consisted of 30 mg iron, 400 µg folate, 15.0 mg zinc, 2.0 mg copper, 65.0 µg selenium, 150 µg iodine, 800 µg vitamin A, 1.4 mg vitamin B1, 1.4 mg vitamin B2, 1.9 mg vitamin B6, 2.6 µg vitamin B12, 5.0 µg vitamin D, 70 mg vitamin C, 10 mg vitamin E, and 18.0 mg niacin	None	1	No	The comparison group received 60 mg iron and 400 µg folic acid	Neonatal mortality	18	1469	16	1499	RR = 1.15	95% CI: 0.59 - 2.24	Effectiveness	Low power of the study to detect changes in the prevalence of low birth weight, preterm delivery, and perinatal mortality
		Tofail et al.	2008	Am J Clin Nutr; 87: 704-11	Not mentioned	Bangladesh	Matlab, a poor rural subdistrict in the east central plain of Bangladesh	Rural	Not mentioned	Community-based	Yes, randomized	Yes, probably done	Double blind	Not mentioned	Not a cluster RCT		5 - 10%						No	Later study	All pregnant women within 6 - 8 weeks of conception	The intervention group received multiple micronutrient containing vitamin A 800 mcg, D 200 IU, E 10 mcg, C 70 mg, B1 1.4 mg, B2 1.4 mg, niacin 18 mg, B6 1.9 mg, B12 2.6 mg, folic acid 400 mcg, iron 30 mg, zinc 15 mg, copper 2 mg, selenium 65 mcg and iodine 150 mcg.	Food supplementation	1	No	The comparison group comprised of two arms: Fe 60 mg + 400 mcg folate and Fe 30 mg + 400 mcg folate	Neonatal mortality	29	1167	22	1187	RR = 1.34	95% CI: 0.77 - 2.33	Effectiveness	There was food supplementation also going on in this study
		Roberfroid D, et al.	2008	Am J Clin Nutr; 88: 1330-40	March 2004 to October 2006	Burkina Faso	Hounde health district (southwest of Burkina Faso)	Rural	In Burkina Faso, it is estimated that 19% of all live births in 1999 - 2005 were LBW; the incidence of LBW in term infants was ≈ 17% at the District Hospital in 2000 - 2001	Community-based	Yes, factorial randomized	Yes, adequate	Double-blind	Yes	Not a cluster RCT		Attrition: 9.4% and 10.3% in intervention and placebo groups respectively						No	Later study	Every woman of childbearing age identified through a community-based census that became pregnant	The multiple micronutrient tablet was composed of the following: vitamin A 800 µg, D 200 IU, E 10 mg, B1 1.4 mg, B2 1.4 mg, niacin 18 mg, folic acid 400 µg, vitamin B6 1.9 mg, B12 2.6 µg, C 70 mg, zinc 15 mg, iron 30 mg, copper 2 mg, selenium 65 µg and iodine 150 µg daily until 3 months after delivery. It contained less iron than iron and folic acid supplement (IFA) because vitamin C, vitamin A, …	Participants were also randomly assigned to receive either the malaria chemoprophylaxis recommended by health authorities (300 mg chloroquine/wk) or intermittent preventive treatment (1500 mg sulfadoxine and 75 mg pyrimethamine once in the second and third trimester)	1	No	The control group received 60 mg iron and 400 µg folic acid	Neonatal mortality	12	614	6	620	RR = 2.11	95% CI: 0.78 - 5.71	Efficacy	15% missing data at birth despite the very tight follow-up system. However, a validity check by multiple imputations of missing data confirmed that the results of this study were robust	In case of maternal illness, appropriate treatments were provided according to national guidelines. Severely anemic women (Hb < 70 g/L, without dyspnea) received ferrous sulphate (200 mg) + folic acid (0.25 mg) twice daily, for 3 mo, regardless of their allocation group. All participants also received 400 mg albendazole in the second and third trimesters. If malaria occurred despite chemoprophyla…
		Sunawang et al.			May 2001 through August 2003	Indonesia	Indramayu District in the West Java Province	Unclear	Not mentioned	Community-based: two sub-districts of the Indramayu District	Yes, cluster randomized trial	Allocation concealment not an issue	Single-blind design	Not mentioned	Not mentioned	80 clusters	Attrition: 11%						No	Later study	All pregnant women identified through intensive surveillance in the clusters	The MMN supplements contained the recommended daily allowance of 15 micronutrients according to the UNICEF/UNU/WHO recommended formula, including 30 mg of ferrous fumarate from the time of enrollment at 12-20 weeks gestation and continued up to 30 days postpartum	None	1	No	The comparison group received 60 mg elemental iron as ferrous sulphate and 0.25 mg folic acid from the time of enrollment at 12-20 weeks gestation and continued up to 30 days postpartum	Neonatal mortality	16	793	21	779	RR = 0.75	95% CI: 0.39 - 1.44	Efficacy	The rate of LBW in the population of this study was lower than that found in other Indonesian studies, and therefore the calculated sample size was inadequate to detect significant differences. There was an absence of a placebo control group. The study was not powered to detect the impact of MMN supplement in reducing fetal loss and neonatal death compared to iron folic acid
		Bhutta et al.	2009	Food and Nutrition Bulletin	Not mentioned	Pakistan	Urban population (Bilal Colony, Karachi) and villages of Kot Diji district (rural Sindh)	Urban and rural	Prevalence of LBW ranging from 18-40%. Iron deficiency anemia = 65%	Community-based	Yes, randomized	Not an issue since cluster randomized trial	Double blind	Not mentioned	Yes	28 clusters (16 rural and 12 urban)	Attrition: 16.53%						Yes	Later study	Women of reproductive age group who became pregnant or those with confirmed pregnancy < 16 weeks	The intervention group received UNIMMAP formulation consisting of 30 mg iron, 400 µg folic acid, 800 µg retinol, 200 IU vitamin D, 10 mg vitamin E, 70 mg ascorbic acid, 1.4 mg vitamin B1, 18 mg niacin, 1.9 mg vitamin B6, 2.6 µg vitamin B12, 15 mg zinc, 2 mg copper, 65 µg selenium, and 150 µg iodine	None	1	No	The control group received only iron 60 mg and folic acid 400 µg	Neonatal mortality	44	763	34	850	RR = 1.44	95% CI: 0.93 - 2.23	Effectiveness	None mentioned
	STILLBIRTHS
		Christian P, et al.	2003	BMJ 326: 571	December 1998 to the end of April 2001	Nepal	South eastern plains district of Sarlahi	Rural	Not given	Community	Double blind cluster randomised controlled trial	Yes, adequate	Yes, double-blind. The participants, providers and assessors were blinded to the drug regimens	Yes	Cluster RCT, but results not adjusted for clustering	426 communities were randomised	< 5%						Yes		All women of reproductive age group	The intervention group comprised of folic acid 400 µg, iron 60 mg as ferrous fumerate, vitamin A, 30 mg of zinc as zinc sulphate plus vitamin D 10 µg, vitamin E 10 mg, vitamin B1 1.6 mg, vitamin B2 1.8 mg, niacin 20 mg, vitamin B6 2.2 mg, vitamin B12 2.6 µg, vitamin C 100 mg, vitamin K 65 µg, copper 2 mg and magnesium 100 mg.	None	Not mentioned	Yes	The comparison group was folic acid 400 µg, iron 60 mg as ferrous sulphate and 1000 µg vitamin A	Stillbirths	Generic inverse variance				Risk Ratio = 1.47	95% CI: 0.94 - 2.31	Efficacy	None in particular
	-	Fawzi WW, et al.	2007	N Engl J Med 356: 1423-31	Recruitment between August 2001 and July 2004	Tanzania	Dar es Salaam	Not clear	LBW rate: 13% in the general population	Antenatal clinics	Yes, randomized	Yes, probably done	Participants, care givers and outcome assessors were blinded to the treatment assignment	Yes	Not a cluster RCT		Exclusion (0.47%) and attrition (5.4%) was reported						No	Later study	Pregnant women attending antenatal clinics and being negative for HIV infection, planning to stay in the city until delivery and for 1 year thereafter, and an estimated gestational age between 12 and 27 weeks, according to the LMP	Multivitamin supplement from enrollment until 6 weeks after delivery. The supplement included 20 mg of vitamin B1, 20 mg of vitamin B2, 25 mg of vitamin B6, 100 mg of niacin, 50 µg of vitamin B12, 500 mg of vitamin C, 30 mg of vitamin E, and 0.8 mg of folic acid. All women received 60 mg of elemental iron and 0.25 mg folic acid, and were also given malaria prophylaxis in the form of sulfadoxine-p…	None	Not mentioned	Yes	The comparison group received a placebo from the time of enrollment until 6 weeks after delivery. All women received 60 mg of elemental iron and 0.25 mg folic acid, and were also given malaria prophylaxis in the form of sulfadoxine-pyrimethamine tablets at 20 and 30 weeks of gestation	Stillbirths	180	4191	209	4188	RR = 0.87	95% CI: 0.72 - 1.05	Effectiveness	The study results may not be generalizable to population of women for whom prenatal care is less available.
		Friis H, et al.	2004	Am J Clin Nutr 80: 178-84	1996-1997	Zimbabwe	Mbare residential area of Harare	Urban	Not given	Women presenting for antenatal care at the Edith Oppermann Maternity Hospital (EOMH)	Simple block randomization	Yes, adequate	Double-blind trial: the study participants and the providers were blinded but blinding of investigators is unclear	Yes	Not a cluster RCT		More than 20%						Yes		Pregnant women between 22 and 36 wk of gestation registering for antenatal care at the hospital (only HIV-uninfected women considered in our analysis)	The intervention group received multiple micronutrient supplementation of vitamin A 3000 mcg RE, beta carotene 3.5 mg, thiamine 1.5 mg, riboflavin 1.6 mg, B6 2.2 mg, B12 4 mcg, niacin 17 mg, C 80 mg, D 10 mcg, E 10 mg, zinc 15 mg, copper 1.2 mcg and selenium 65 mcg from the day of enrolment until delivery. Supplementation with iron and folic acid was part of routine antenatal care and was therefo…	None	Not mentioned	Yes	The control group received placebo. Supplementation with iron and folic acid was part of routine antenatal care.	Stillbirths	4	564	7	542	Risk Ratio = 0.55	95% CI: 0.16 - 1.89	Effectiveness	High loss to follow-up; compliance data obtained for only one-half of the women so did not permit assessment of a dose-response relationship.
		Kaestel, P et al. (Guinea-Bissau)	2005	European Journal of Clinical Nutrition 59: 1081 - 1089	January 2001 to October 2002	Guinea-Bissau	Bissau, the capital	Semiurban	Not given	Health centres	Yes, randomized	Yes, adequate	Double masked trial: participants and outcome assessors were blinded to the treatment assignment	Yes	Not a cluster RCT		10% - 20%						Yes		All women < 37 weeks pregnant attending antenatal care as well as women identified through Bandim Health Project's monthly surveillance at their homes	The intervention group consisted of two arms: 1. Multimicronutrient tablet containing one RDA of 15 micronutrients and 2. Multimicronutrients containing two RDA of 15 micronutrients except for iron which was kept at one RDA.	None - see comments	The study sample covered 87% of the total number of registered deliveries in the study area	No	The comparison group received the conventional prenatal iron-folic acid supplement	Stillbirths	Generic inverse variance				Risk Ratio = 0.49	95% CI: 0.27 - 0.89	Efficacy	A relatively high proportion of women for whom the valid birthweight data was not obtained. These women were primarily those delivering at home or having stillbirths. However, the proportion of women giving birth at home did not differ between groups	All women received an impregnated bed net at inclusion and were provided weekly anti-malarial prophylaxis with chloroquine phosphate (300 mg base) throughout pregnancy. Women with more than 10 parasites per 200 leucocytes at inclusion were also offered anti-malarial treatment with chloroquine. Women with severe anaemia (haemoglobin < 70 g/l) received 60 mg iron per day in addition to their respec…
		Osrin D, et al.	2005	Lancet; 365: 955-62	2002 - 2004	Nepal	Dhanusha district in the southern plains. Janakpur is the district municipality.	Mixed (urban population forms 11% of the district)	NMR = 39/1000 livebirths, PMR = 47/1000 births, hospital-based figures for LBW: 27% (an underestimate), LBW: 40% in a southern rural population	Antenatal clinic at Janakpur zonal hospital	Double-blind, randomised controlled trial	Unclear	Double-blind trial	Yes	Not a cluster RCT		Less than 5%						Yes		Pregnant women up to 20 completed weeks of gestation attending a designated antenatal clinic at Janakpur zonal hospital.	The intervention group received multiple micronutrient tablets containing vitamin A 800 µg, vitamin E 10 mg, vitamin D 5 µg, B1 1.4 mg, B2 1.4 ng, niacin 18 mg, B6 1.9 mg, B12 2.6 µg, folic acid 400 µg, vitamin C 70 mg, iron 30 mg, zinc 15 mg, copper 2 mg, selenium 65 µg, and iodine 150 µg.	There were 2 prespecified deviations from the protocol: if a participant's enrolment blood haemoglobin concentration was less than 70 g/L, she was given an extra 60 mg of iron daily, anthelmintic treatment, and her haemoglobin was rechecked after 1 month; and if a participant described night blindness at any time, she was given 2000 µg of vitamin A daily and referred for medical follow up.	Not mentioned	No	The controls received iron 60 mg and folic acid 400 µg	Stillbirths	15	571	18	568	Risk Ratio = 0.83	95% CI: 0.42 - 1.64	Effectiveness	None in particular
		Bhutta ZA, et al.	2009	Food and Nutrition Bulletin	Not mentioned	Pakistan	Urban population (Bilal Colony, Karachi) and villages of Kot Diji district (rural Sindh)	Urban and rural	Prevalence of LBW ranging from 18-40%. Iron deficiency anemia = 65%	Community-based	Yes, randomized	Not an issue since cluster randomized trial	Double blind	Not mentioned	Yes	28 clusters (16 rural and 12 urban)	Attrition: 16.53%						Yes		Women of reproductive age group who became pregnant or those with confirmed pregnancy < 16 weeks	The intervention group received UNIMMAP formulation consisting of 30 mg iron, 400 µg folic acid, 800 µg retinol, 200 IU vitamin D, 10 mg vitamin E, 70 mg ascorbic acid, 1.4 mg vitamin B1, 18 mg niacin, 1.9 mg vitamin B6, 2.6 µg vitamin B12, 15 mg zinc, 2 mg copper, 65 µg selenium, and 150 µg iodine	None	1	No	The control group received only iron 60 mg and folic acid 400 µg	Stillbirths	50	1148	48	1230	RR = 0.87	95% CI: 0.59 - 1.28	Effectiveness	None mentioned
		Ramakrishnan U, et al.	2003	Am J Clin Nutr 77: 720-5	1997 - 2000	Mexico	Near the city of Cuernavaca in Morelos, Mexico	Semirural	Not given	Community	Yes, randomized	Yes, adequate	The participants, providers and the outcome assessors were blinded to the treatment assignment	Yes	Not a cluster RCT		217/873 original randomised pregnancies were lost to follow up (more than 20%)						Yes		Pregnant women who were less than 13 weeks' gestation, were not receiving multiple-micronutrient supplementation and who agreed to participate in the study	The intervention group received multiple micronutrient tablets that included the following vitamins and minerals: iron 60 mg as ferrous sulphate, folic acid 215 µg, vitamin A 2150 IU, vitamin D3 309 IU, vitamin E 5.73 IU, thiamin 0.93 mg, riboflavin 1.87 mg, niacin 15.5 mg, vitamin B6 1.94 mg, vitamin B12 2.04 µg, vitamin C 66.5 mg, zinc 12.9 mg, magnesium 252 mg from recruitment 6 days a week un…	None	Not mentioned	No	The controls were given iron only tablets with 60 mg of iron as iron sulphate from recruitment 6 days a week until delivery	Stillbirths	5	323	4	322	Risk Ratio = 1.24	95% CI: 0.34 - 4.52	Efficacy	High loss to follow-up; the study had inadequate power to detect a reduction of 50% in LBW, IUGR, intrauterine stunting (IUS) and prematurity
		Roberfroid D, et al.	2008	Am J Clin Nutr; 88: 1330-40	March 2004 to October 2006	Burkina Faso	Hounde health district (southwest of Burkina Faso)	Rural	In Burkina Faso, it is estimated that 19% of all live births in 1999 - 2005 were LBW; the incidence of LBW in term infants was ≈ 17% at the District Hospital in 2000 - 2001	Community-based	Yes, factorial randomized	Yes, adequate	Double-blind	Yes	Not a cluster RCT		Attrition: 9.4% and 10.3% in intervention and placebo groups respectively						No	Later study	Every woman of childbearing age identified through a community-based census that became pregnant	The multiple micronutrient tablet was composed of the following: vitamin A 800 µg, D 200 IU, E 10 mg, B1 1.4 mg, B2 1.4 mg, niacin 18 mg, folic acid 400 µg, vitamin B6 1.9 mg, B12 2.6 µg, C 70 mg, zinc 15 mg, iron 30 mg, copper 2 mg, selenium 65 µg and iodine 150 µg daily until 3 months after delivery. It contained less iron than iron and folic acid supplement (IFA) because vitamin C, vitamin A, …	Participants were also randomly assigned to receive either the malaria chemoprophylaxis recommended by health authorities (300 mg chloroquine/wk) or intermittent preventive treatment (1500 mg sulfadoxine and 75 mg pyrimethamine once in the second and third trimester)	1	No	The control group received 60 mg iron and 400 µg folic acid	Stillbirths	18	632	8	628	RR = 2.23	95% CI: 0.97 - 5.13	Efficacy	15% missing data at birth despite the very tight follow-up system. However, a validity check by multiple imputations of missing data confirmed that the results of this study were robust	In case of maternal illness, appropriate treatments were provided according to national guidelines. Severely anemic women (Hb < 70 g/L, without dyspnea) received ferrous sulphate (200 mg) + folic acid (0.25 mg) twice daily, for 3 mo, regardless of their allocation group. All participants also received 400 mg albendazole in the second and third trimesters. If malaria occurred despite chemoprophyla…
		SUMMIT	2008	Lancet 371: 215-27	Enrolment between July 1, 2001, and April 1, 2004	Indonesia	Island of Lombok, Nusa Tenggara Barat Province	Mixed	IMR = 89/1000 livebirths, MMR = 400 - 890 per 100 000 livebirths, wasting (BMI < 18.5) and anaemia (Hb < 110 g/L) for women of reproductive age group was 15% and 29%, respectively	Village health centres and community health centers	Cluster-randomized trial	Yes, allocation concealment not an issue since a cRCT	Double-blind	Yes	Yes, results adjusted for clustering	262 clusters	5.7% attrition in intervention vs. 5.5% in the control group						No	Later study	Pregnant women of any gestational age assessed by physical exam and reported LMP	Multiple micronutrient consisting of iron 30 mg, folic acid 400 µg, vitamin A 800 µg, D 200 IU, E 10 mg, C 70 mg, B1 1.4 mg, B6 1.9 mg, B12 2.6 µg, zinc 15 mg, copper 2 mg, selenium 65 µg, iodine 150 µg and niacin 18 mg throughout pregnancy until 90 days post partum	None	1	No	The placebo group received iron 30 mg and folic acid 400 µg throughout pregnancy until 90 days post partum	Stillbirths	245	14618	268	14321	RR = 0.90	95% CI: 0.75 - 1.08	Effectiveness	Can not disaggregate the effects of prepartum vs. post-partum MMN consumption and also can not see the difference in outcomes among women enrolled in the first/second trimester vs. the last trimester. The effect on birth weight may be underestimated because of the high proportion of educated women and deliveries at a birthing center in this study
		Sunawang et al.		In press	May 2001 through August 2003	Indonesia	Indramayu District in the West Java Province	Unclear	Not mentioned	Community-based: two sub-districts of the Indramayu District	Yes, cluster randomized trial	Allocation concealment not an issue	Single-blind design	Not mentioned	Not mentioned	80 clusters	Attrition: 11%						No	Later study	All pregnant women identified through intensive surveillance in the clusters	The MMN supplements contained the recommended daily allowance of 15 micronutrients according to the UNICEF/UNU/WHO recommended formula, including 30 mg of ferrous fumarate from the time of enrollment at 12-20 weeks gestation and continued up to 30 days postpartum	None	1	No	The comparison group received 60 mg elemental iron as ferrous sulphate and 0.25 mg folic acid from the time of enrollment at 12-20 weeks gestation and continued up to 30 days postpartum	Stillbirths	8	432	8	411	RR = 0.90	95% CI: 0.35 - 2.31	Efficacy	The rate of LBW in the population of this study was lower than that found in other Indonesian studies, and therefore the calculated sample size was inadequate to detect significant differences. There was an absence of a placebo control group. The study was not powered to detect the impact of MMN supplement in reducing fetal loss and neonatal death compared to iron folic acid
		Tofail F, et al.	2008	Am J Clin Nutr; 87: 704-11	Not mentioned	Bangladesh	Matlab, a poor rural subdistrict in the east central plain of Bangladesh	Rural	Not mentioned	Community-based	Yes, randomized	Yes, probably done	Double blind	Not mentioned	Not a cluster RCT		5 - 10%						No	Later study	All pregnant women within 6 - 8 weeks of conception	The intervention group received multiple micronutrient containing vitamin A 800 mcg, D 200 IU, E 10 mcg, C 70 mg, B1 1.4 mg, B2 1.4 mg, niacin 18 mg, B6 1.9 mg, B12 2.6 mg, folic acid 400 mcg, iron 30 mg, zinc 15 mg, copper 2 mg, selenium 65 mcg and iodine 150 mcg.	Food supplementation	1	No	The comparison group comprised of two arms: Fe 60 mg + 400 mcg folate and Fe 30 mg + 400 mcg folate	Stillbirths	Generic inverse variance				RR = 1.00	95% CI: 0.57 - 1.75	Effectiveness	There was food supplementation also going on in this study
		Zagre NM, et al.	2007	Food and Nutrition Bulletin; 28(3): 317-327	Recruitment between January 2004 and March 2005	Niger	Mayahi District, north of the administrative region of Maradi	Rural	Not mentioned	17 Integrated Health Centers and 78 villages of Mayahi District	Cluster-randomized trial	Allocation concealment not an issue	Double-blind trial: participants, caregivers and outcome assessors blinded to the treatment assignment	Yes	Not mentioned	Not mentioned	Attrition: 18%						No	Later study	Women residing in target villages and experiencing amenorrhea for less than 12 weeks. Women with night blindness and/or signs of severe anemia were excluded	Micronutrient group received vitamin A 800 µg, D 200 IU, E 10 mg, C 70 mg, B1 1.4 mg, B2 1.4 mg, B3 18 mg, B6 1.9 mg, B12 2.6 mg, folic acid 400 µg, iron 30 mg, zinc 15 mg, copper 2 mg, selenium 65 µg, iodine 150 µg	None	Not mentioned	No	The control group received iron and folic acid	Stillbirths	Generic inverse variance				RR = 1.18	95% CI: 0.80 - 1.74	Effectiveness	The external validity of the study is limited to a context where effective prenatal care is provided
		Zeng L, et al.	2008	BMJ; 337: a2001	August 2002 to February 2006	China	Two poor counties in Shaanxi Province of north west China	Rural	Low birth rate = 13%, women with severe anemia (Hb < 110 g/L) in the third trimester = 57%	Community-based	Yes, cluster randomized trial	Allocation concealment not an issue	Double-blind: participants, caregivers and outcome assessors were blinded to the treatment assignment	Yes	Yes	531 clusters	Attrition: 18.7% in multiple micronutrient group, 18.2% in iron-folic acid group						No	Later study	Pregnant women less than 28 weeks of gestation	The multiple micronutrient supplement consisted of 30 mg iron, 400 µg folate, 15.0 mg zinc, 2.0 mg copper, 65.0 µg selenium, 150 µg iodine, 800 µg vitamin A, 1.4 mg vitamin B1, 1.4 mg vitamin B2, 1.9 mg vitamin B6, 2.6 µg vitamin B12, 5.0 µg vitamin D, 70 mg vitamin C, 10 mg vitamin E, and 18.0 mg niacin	None	1	No	The comparison group received 60 mg iron and 400 µg folic acid	Stillbirths	63	1532	47	1546	RR = 1.35	95% CI: 0.93 - 1.96	Effectiveness	Low power of the study to detect changes in the prevalence of low birth weight, preterm delivery, and perinatal mortality

## Sheet: old Table2 (Table1 in paper)
Table 1. Quality assessment of trials of multiple micronutrient supplementation for maternal and pregnancy outcomes
	Quality Assessment					Summary of Findings
				Directness		No of events
No of studies (ref)	Design	Limitations	Consistency	Generalizability to population of interest	Generalizability to intervention of interest	Intervention	Control	Relative Risk (95% CI)	Absolute
MULTIPLE MICRONUTRIENTS VERSUS IRON FOLATE
Maternal Anemia: High outcome specific quality
4	cRCT/RCT	Some – high loss to follow-up and inadequate power (-0.5)	Heterogeneity in the meta-analysis = 50%. 2/4 studies showing benefit (-0.5)	All in developing countries	Generalizable	351	336	1.03 (0.87 - 1.22), random modela
Small-for-gestational age: High outcome specific quality
14	cRCT/RCT	Some – high loss to follow-up, inadequate power, missing data (compliance), one study with a co-intervention (-0.5)	Consistent with 13/14 studies showing benefit	All in developing countries	Generalizable	2289	2494	0.91 (0.86, 0.96), fixed modela
Neonatal mortality: High outcome specific quality
9	cRCT/RCT	Some - inadequate power of the studies (-0.5)	7/9 studies giving a risk ratio of greater than 1	All in developing countries	Generalizable	558	513	1.05 (0.92, 1.19), fixed modela
			a = generic inverse variance
