# Supplementary material for: Effect of multiple micronutrient supplementation during pregnancy on maternal and birth outcomes
Source: BMC Public Health. 2011 Apr 13;11(Suppl 3):S19. doi: 10.1186/1471-2458-11-S3-S19 (PMC3231892; doi:10.1186/1471-2458-11-S3-S19)
Supplement: Additional File 2 — Baseline characteristics of the included studies [file 1471-2458-11-S3-S19-S2.xlsx]

## Sheet: Sheet1
Additional File 2: Baseline characteristics of the included studies
Reference	Country	Participants/sample size	Maternal BMI in kg/m2 (Mean ± SD)	Intervention	Control	Design/limitations	Quality
Bhutta et al. 2009 [19]	Urban and rural Pakistan	2763 women of reproductive age group who became pregnant or those with confirmed pregnancy < 16 weeks	21.4 ± 4.1	UNIMMAP*	The control group received only iron 60 mg and folic acid 400 µg	Cluster RCT – none mentioned	High
Christian et al. 2003 [23, 25, 26]	Rural Nepal	4926 pregnant women	19.3 ± 2.0	The intervention group comprised of folic acid 400 µg, iron 60 mg as ferrous fumerate, vitamin A 1000 µg RE, 30 mg of zinc as zinc sulphate plus vitamin D 10 µg, vitamin E 10 mg, vitamin B1 1.6 mg, vitamin B2 1.8 mg, niacin 20 mg, vitamin B6 2.2 mg, vitamin B12 2.6 µg, vitamin C 100 mg, vitamin K 65 µg, copper 2 mg and magnesium 100 mg.	The comparison group was folic acid 400 µg, iron 60 mg as ferrous sulphate and 1000 µg vitamin A	Cluster RCT – none in particular	High
Fawzi et al. 2007 [32]	Tanzania	8428 pregnant women with an estimated gestational age between 12 and 27 weeks	BMI < 22 = MMN: 26.3%, control: 26.9%	Multivitamin supplement from enrollment until 6 weeks after delivery. The supplement included 20 mg of vitamin B1, 20 mg of vitamin B2, 25 mg of vitamin B6, 100 mg of niacin, 50 µg of vitamin B12, 500 mg of vitamin C, 30 mg of vitamin E, and 0.8 mg of folic acid. All women received 60 mg of elemental iron and 0.25 mg folic acid, and were also given malaria prophylaxis in the form of sulfadoxine-p…	The comparison group received a placebo from the time of enrollment until 6 weeks after delivery. All women received 60 mg of elemental iron and 0.25 mg folic acid, and were also given malaria prophylaxis in the form of sulfadoxine-pyrimethamine tablets at 20 and 30 weeks of gestation	RCT - the study results may not be generalizable to population of women for whom prenatal care is less available.	High
			BMI 22.0 – 24.9 = MMN: 34.6%, control: 35.1%
			BMI 25.0 – 29.9 = MMN: 30.0%, control: 28.2%
			BMI ≥ 30% = MMN: 9.1%, control: 9.8%
Friis et al. 2004 [31]	Urban Zimbabwe	1669 pregnant women between 22 and 36 wk of gestation	25.0 ± 3.4	The intervention group received multiple micronutrient supplementation of vitamin A 3000 mcg RE, beta carotene 3.5 mg, thiamine 1.5 mg, riboflavin 1.6 mg, B6 2.2 mg, B12 4 mcg, niacin 17 mg, C 80 mg, D 10 mcg, E 10 mg, zinc 15 mg, copper 1.2 mcg and selenium 65 mcg from the day of enrolment until delivery. Supplementation with iron and folic acid was part of routine antenatal care and was therefo…	The control group received placebo. Supplementation with iron and folic acid was part of routine antenatal care.	RCT - high loss to follow-up; compliance data obtained for only one-half of the women so did not permit assessment of a dose-response relationship.	Moderate
Gupta et al. 2007 [33]	India	200 singleton women of any gravidity between 24 to 32 weeks gestation	MMN = 16.3 ± 1.5	The intervention group received micronutrient supplements consisting of Vitamin A concentrated in 2500 IU, Vitamin B1 1 mg, Vitamin B2 1.5 mg, Vitamin B6 1 mg, Vitamin B12 1microg, Vitamin C 50 mg, Vitamin D3 200 IU, Vitamin E 7.5 mg, Calcium Pentothenate 5 mg, Folic acid 0.15 mg, Nicotinamide 20 mg, Biotin 30 microg, Zinc 15 mg, Potassium Iodide 0.15 mg, Ferrous Fumarate 10 mg, Magnesium Oxide 1…	The comparison group was given placebo tablet consisting of calcium with chocolate flavor and color. All women received 60 mg/day iron and 500 µg/day folic acid.	RCT - large loss to follow-up, limited power of the study to detect small changes in birth size and lack of data on late neonatal morbidity and perinatal mortality. Certain women delivered at home plus the dietary intake of the study subjects was not evaluated. Besides, the supplementation was only during the last trimester of pregnancy.	Moderate
			Control = 16.0 ± 1.5
Kaestel et al. 2005 [30]	Semi-urban Guinea Bissau	2100 women < 37 weeks pregnant	23.3 ± 3.4	UNIMAPP*. The intervention group consisted of two arms: 1. Multimicronutrient tablet containing one RDA of 15 micronutrients and 2. Multimicronutrients containing two RDA of 15 micronutrients except for iron which was kept at one RDA.	The comparison group received the conventional prenatal iron-folic acid supplement	RCT - a relatively high proportion of women for whom the valid birth weight data was not obtained. These women were primarily those delivering at home or having stillbirths. However, the proportion of women giving birth at home did not differ between groups	Moderate
Osrin et al. 2005 [28]	Nepal	1200 pregnant women up to 20 completed weeks of gestation	19.8 ± 2.3	UNIMMAP*	The controls received iron 60 mg and folic acid 400 µg	RCT – none in particular	High
Ramakrishnan et al. 2003 [34, 35]	Semi-rural Mexico	873 pregnant women who were less than 13 weeks' gestation	24.1 ± 4.1	The intervention group received multiple micronutrient tablets that included the following vitamins and minerals: iron 62.4 mg as ferrous sulphate, folic acid 215 µg, vitamin A 2150 IU, vitamin D3 309 IU, vitamin E 5.73 IU, thiamin 0.93 mg, riboflavin 1.87 mg, niacin 15.5 mg, vitamin B6 1.94 mg, vitamin B12 2.04 µg, vitamin C 66.5 mg, zinc 12.9 mg, magnesium 252 mg from recruitment 6 days a week …	The controls were given iron only tablets with 60 mg of iron as iron sulphate from recruitment 6 days a week until delivery	RCT - high loss to follow-up; the study had inadequate power to detect a reduction of 50% in LBW, IUGR, intrauterine stunting (IUS) and prematurity	Moderate
Roberfroid et al. 2008 [29]	Rural Burkina Faso	1426 pregnant women	20.9 ± 2.1	UNIMMAP*	The control group received 60 mg iron and 400 µg folic acid	RCT - 15% missing data at birth despite the very tight follow-up system. However, a validity check by multiple imputations of missing data confirmed that the results of this study were robust	High
SUMMIT 2008 [21]	Indonesia	31 290 pregnant women of any gestational age	22.3 ± 2.9	UNIMMAP* throughout pregnancy until 90 days post-partum	The placebo group received iron 30 mg and folic acid 400 µg throughout pregnancy until 90 days post partum	Cluster RCT - cannot disaggregate the effects of prepartum vs. post-partum MMN consumption and also can not see the difference in outcomes among women enrolled in the first/second trimester vs. the last trimester. The effect on birth weight may be underestimated because of the high proportion of educated women and deliveries at a birthing center in this study	High
Sunawang et al. 2009 [24]	Indonesia	843 pregnant women identified through intensive surveillance in the clusters	22.3 ± 3.7	UNIMMAP* from the time of enrolment at 12-20 weeks gestation and continued up to 30 days postpartum	The comparison group received 60 mg elemental iron as ferrous sulphate and 0.25 mg folic acid from the time of enrollment at 12-20 weeks gestation and continued up to 30 days postpartum	Cluster RCT - the rate of LBW in the population of this study was lower than that found in other Indonesian studies, and therefore the calculated sample size was inadequate to detect significant differences. There was an absence of a placebo control group. The study was not powered to detect the impact of MMN supplement in reducing fetal loss and neonatal death compared to iron-folic acid	High
Tofail et al. 2008 [27]	Rural Bangladesh	3737 pregnant women within 6 - 8 weeks of conception	20.2 ± 2.7	UNIMMAP*	The comparison group comprised of two arms: Fe 60 mg + 400 mcg folate and Fe 30 mg + 400 mcg folate	RCT - there was food supplementation also given in this study	Moderate
Zagre et al. 2007 [20]	Rural Niger	3670 women with amenorrhea for less than 12 weeks	20.4 ± 2.3	UNIMMAP*	The control group received iron and folic acid	Cluster RCT - the external validity of the study is limited to a context where effective prenatal care is provided	High
Zeng et al. 2008 [22]	Rural China	5828 pregnant women less than 28 weeks of gestation	20.9 ± 2.2	UNIMMAP*	The comparison group received 60 mg iron and 400 µg folic acid	Cluster RCT - low power of the study to detect changes in the prevalence of low birth weight, preterm delivery, and perinatal mortality	High
* UNIMMAP formulation = 30 mg iron, 400 µg folic acid, 15 mg zinc, 2 mg copper, 65 µg selenium, 800 µg RE vitamin A, 1.4 mg vitamin B1, 1.4 mg vitamin B2, 18 mg niacin, 1.9 mg vitamin B6, 2.6 µg vitamin B12, 70 mg vitamin C, 5 µg vitamin D, 10 mg vitamin E and 150 µg iodine.
