# Supplementary material for: Effect of multiple micronutrient supplementation during pregnancy on maternal and birth outcomes
Source: BMC Public Health. 2011 Apr 13;11(Suppl 3):S19. doi: 10.1186/1471-2458-11-S3-S19 (PMC3231892; doi:10.1186/1471-2458-11-S3-S19)
Supplement: Additional File 3 — Risk of bias for the included studies according to the latest recommendations of the Cochrane Handbook [file 1471-2458-11-S3-S19-S3.xlsx]

## Sheet: Sheet1
Additional File 3: Risk of bias for the included studies according to the latest recommendations of the Cochrane Handbook:
Study	Adequate sequence generation	Allocation concealment	Blinding of participants, personnel and outcome assessors	Incomplete outcome data addressed	Selective outcome reporting
Bhutta et al. 2009 [19]	YES	YES	YES	YES	YES
	Quote: “a cluster-based allocation strategy of supplements (either IF or MMS) by respective CHWs was implemented. The allocation of either IF or MMS supplements and the distribution of the sealed coded supplement bottles was independently controlled by the Pharmacy at AKU who maintained the allocation codes by individual CHWs”	Quote: "allocated to either the IF or MMN supplements according to their respective location and allocation by the AKU Pharmacy"	Quote: "The field staff remained completely blinded as to the supplements allocation. All pregnant women were allocated a unique code and allocated a uniquely labelled and numerically coded specific supplement supply."	Exclusion ( 1%) and attrition ( 15.8 %) along with their reasons were reported.	Comment: results of all outcomes mentioned in methods section were presented in the paper.
	Comment: Probably done	Comment:	Comment: "Double blind."
Christian et al. 2003 [23, 25, 26]	YES	UNCLEAR	YES	YES	YES
	Quote: "Randomisation was done in blocks of five within each community to insure geographical balance across groups. We randomised sectors to the five different supplement arms by drawing numbered identical chips from a hat."	Quote: "Randomization was done in blocks of 5 within each village development community by the senior study investigators, who drew numbered chips from a hat"	Quote: "participants, investigators, field staff and statisticians did not know supplement codes"	Exclusion (1.43%) and attrition (6.9 %) data was reported along with their reasons.	The study appears to be free of selective reporting.
	Comment: Probably done.	Comment: insufficient information to permit judgement.	Comment: Participants, care givers and outcome assessors were blinded to the treatment assignment
Fawzi et al. 2007 [32]	YES	YES	YES	YES	YES
	Quote: "A list was prepared according to a randomization sequence in blocks of 20; at enrollment, each eligible women was assigned to the next numbered bottle."	Quote: "Each eligible women was assigned to the next numbered bottle"	Quote: "Active tablets and placebo were similar in shape, size and color and were packaged in identical coded bottles" and "research assistants who assessed the study outcome were unaware of the intervention group."	Exclusion (0.47%) and attrition (5.4%) data was reported with their numbers and reasons in each arm and for various outcomes were reported.	Comment: results of all outcomes mentioned in methods section were presented in the paper.
	Comment: "Probably done."	Comment: "Probably done."	Comment: Participants, care givers and outcome assessors were blinded to the treatment assignment.
Friis et al. 2004 [31]	YES	YES	YES	NO	YES
	Quote: "Allocation to daily supplementation with multimicronutrient or identical-looking placebo tablets was based on simple blocked randomization. The digits 0–5 in a computer-generated random sequence were replaced by 6 preassigned permuted blocks of 4: AABB, ABAB, ABBA, BABA, BBAA, and BAAB;the digits 6–9 were deleted."	Quote: "Containers with 110 multimicronutrient or placebo tablets, which were coded A or B, respectively, were delivered by the manufacturer together with the code in 2 sealed envelopes. Duplicate containers, which corresponded to the random sequence, were consecutively numbered from 1 to 1800. The study participants were numbered consecutively at recruitment."	Comment: Study participants, care providers and investigators were probably blinded to the treatment assignment	Exclusion data with their reasons were not reported in the study. Attrition (>20%) along with the reason were reported.	Comment: results of all outcomes mentioned in methods section were presented in the paper.
	Comment: Probably done	Comment: Probably done
Gupta et al. 2007 [33]	YES	YES	YES	YES	YES
	Quote: "Subjects were first allocated (by computer generated random sequence) to be in 1 of 10 blocks of 20 subjects each. These blocks were coded as 1 to 10 in random manner. Of 1 to 10, 5 blocks were randomly assigned to receive the placebo and rest to receive multimicronutrient tablets."	Quote: "Allocation was concealed by the use of sealed envelopes."	Quote: "Participants and physicians were unaware of group allocation."	Exclusion (38.4%) and attrition (27%) were mentioned in the study along with their numbers and reasons.	Comment: results of all outcomes mentioned in methods section were presented in the paper.
	Comment: Probably done	Comment: Probably done	Comment: Study participants and care providers were blinded to the treatment assignment
Kaestel et al. 2005 [30]	YES	NO	YES	YES	YES
	Quote: "Simple block randomisation with a block size of 150"	Quote: "at entry, the project midwife randomly drew one piece of coloured paper corresponding to the colour code on the tablet containers from envelopes with initially 50 pieces of each of the three colours"	Quote: "code was kept secret from study participants, study personnel, and data analysts until data cleaning and preliminary data analysis had been carried out."	Exclusion (3.1%) and attrition (20.4%) data was reported along with their numbers and reasons.	Comment: results of all outcomes mentioned in methods section were presented in the paper.
	Comment: Probably done	Comment: Probably not done	Comment: Participants, care givers and outcome assessors were probably blinded to the treatment assignment
Osrin et al. 2005 [28]	YES	YES	YES	UNCLEAR	YES
	Quote: "Randomly allocated 1200 participant identification numbers by computer into two groups in permuted blocks of 50."	Quote: "We did randomisation in advance of recruitment", "The allocation code was kept on file in Kathmandu… transported to the study centre in Janakpur" and "After screening, consent and enrolment, one of us (YS) allocated participants sequential identification numbers and the corresponding supplement containers"	Quote: "The allocation code was kept on file in Kathmandu and London" and "intervention and control supplements were manufactured to look, smell, and taste identical"	Attrition was 5% and reasons for it were reported. Exclusion was 39.5% and reasons were not reported.	Comment: results of all outcomes mentioned in methods section were presented in the paper.
	Comment: Probably done	Comment: Probably done	Comment: Participants, care givers and outcome assessors were probably blinded to the treatment assignment
Ramakrishnan et al. 2003 [34, 35]	YES	YES	YES	UNCLEAR	YES
	Quote: "Randomization was carried out by using 4 color-coded groups (2 per treatment) that were assigned a priori with the use of a computer-generated list".	Quote: "Four colors were used to ensure masking and were assigned at random before the study began to a list of serial numbers from 1 to 1000" and "pregnant women were allocated to the preassigned color code as they were added to this list at the time of recruitment".	Quote: "All study personnel and investigators were blinded to the group assignment."	Exclusion (5.2%) numbers were reported without their reasons. Attrition (26.2%) data along with their numbers and reason were reported.	Comment: results of all outcomes mentioned in methods section were presented in the paper.
	Comment: "Probably done."	Comment: Probably done	Comment: Participants, care givers and outcome assessors were probably blinded to the treatment assignment
Roberfroid et al. 2008 [29]	YES	YES	YES	YES	YES
	Quote: "The randomization scheme was generated by a computer program in permuted blocks of 4."	Quote: "Randomization numbers were sealed in opaque envelopes... and transmitted the randomization number to a pharmacist.....drugs in Center Muraz".	Quote: "Intervention and control micronutrient tablets were identical in appearance" and "code was kept secret from study participants and staff until completion of preliminary data analysis. Pharmacist was also blinded to the intervention."	Attrition rate in intervention and placebo groups are 7.5 % Only one women was excluded.	Comment: results of all outcomes mentioned in methods section were presented in the paper.
	Comment: "Probably done".	Comment: Probably done.	Comment: Participants, care givers and outcome assessors were blinded to the treatment assignment.
SUMMIT 2008 [21]	YES	YES	YES	YES	YES
	Quote: "midwife identification numbers were sequentially allocated to computer generated, randomly permuted blocks of groups."	Comment: Since it is a cluster randomized trial, allocation concelament should not be an issue as in this design all clusters are randomized at once.	Quote: "All study scientists and personnel, government staff and enrolees were unaware of the allocation."	Exclusion (25.2%) and attrition (5 % and 5.7 % in intervention and placebo group respectively) were reported along with their reasons.	Comment: results of all outcomes mentioned in methods section were presented in the paper.
	Comment: Probably done		Comment: Study participants, care providers and investogators were blinded to the treatment assignment.
Sunawang et al. 2009 [24]	UNCLEAR	UNCLEAR	YES	YES	YES
	Quote: "We restructured the 157 hamlets into 160 dwelling clusters.", "these 160 clusters (and the pregnant women living within them) were randomly assigned into 4 blocks of 40 clusters each".	Comment: Insufficient information to permit judgment	Quote: "This study had a single-blind design."	Attrition was 9% intervention group and 13% in control group. Reasons for attrition were mentioned in the study.	The study appears to report all outcomes mentioned in methods.
	Comment: Methods of sequence generation was not described in sufficient details.		Comment: Study participants were blinded to the treatment assignment.
Tofail et al. 2008 [27]	UNCLEAR	UNCLEAR	YES	YES	YES
	Quote: "individual randomisation was done in blocks of 12" and "After enrollment, women were randomly assigned to 6 intervention groups"	Insufficient information to permit judgement.	Quote: "pills were identical in appearance", "the testers were unaware of children’s groups; the mothers were unaware of their micronutrient supplement" and "double masking was practiced"	Attrition was (26%) reported along with their reasons.	Comment: results of all outcomes mentioned in methods section were presented in the paper.
	Comment: method used for generating the randomization sequence was not described in sufficient detail to permit judgement.		Comment: Study participants, caregivers and outcome assessors were blinded to the treatment assignment.
Zagre et al. 2007 [20]	UNCLEAR	UNCLEAR	YES	NO	YES
	Quote: "Villages - not individuals were randomly assigned to one treatment group or the other."	Insufficient information to permit judgement.	Quote: "Health workers, traditional midwives and data collectors were informed that each supplement came in two sizes and colors."	Attrition was 18 %. Reasons for attrition were reported. Exclusion data was not reported.	Comment: results of all outcomes mentioned in methods section were presented in the paper.
	Comment: method used for generating the randomization sequence was not described in sufficient detail to permit judgement		Comment: Participants, caregivers and outcome assessors were blinded to the treatment assignment.
Zeng et al. 2008 [22]	YES	YES	YES	YES	YES
	Quote: "The randomisation schedule generated off site with a pseudo-random number generator."	Comment: Since it is a cluster randomized trial, allocation concelament should not be an issue as in this design all clusters are randomized at once.	Quote: "randomisation schedule was generated off site....color codes were assigned to each village" and "treatment codes were opened only once all data had been collected and blinded analysis of the primary hypothesis was comlpeted" and "were of identical appearance".	Exclusion (18.4%) and attrition data was reported along with their reasons. Attrition in each group was 15.5% in folic acid, 18.2% in iron-folic acid group and 18.7% in multi-micronutrient group.	Comment: results of all outcomes mentioned in methods section were presented in the paper.
	Comment: "Probably done."		Comment: Participants, caregivers and outcome assessors were blinded to the treatment assignment.
